# Supplementary material for: Factors Influencing Pharmacokinetics of Tamoxifen in Breast Cancer Patients: A Systematic Review of Population Pharmacokinetic Models
Source: Biology (Basel). 2022 Dec 28;12(1):51. doi: 10.3390/biology12010051 (PMC9855885; doi:10.3390/biology12010051)
Supplement: Supplementary file 1 [file biology-12-00051-s001.zip]

Archive with 1 entries (1 files):
- biology-2075092-supplementary.pdf
